# Supplementary material for: Gut Microbiota and Predicted Metabolic Pathways in a Sample of Mexican Women Affected by Obesity and Obesity Plus Metabolic Syndrome
Source: Int J Mol Sci. 2019 Jan 21;20(2):438. doi: 10.3390/ijms20020438 (PMC6358992; doi:10.3390/ijms20020438)
Supplement: Supplementary file 1 [file ijms-20-00438-s001.zip]

Archive with 2 entries (2 files):
- Chavez-Carbajal et al IJMS-Supplementary Information/Chavez-Carbajal et al IJMS-Supplementary Information-File2-Table S11.xlsx
- Chavez-Carbajal et al IJMS-Supplementary Information/Chavez-Carbajal-MS&MB-Supplementary Information-File1-v10.pdf
