# Supplementary material for: Gut Microbiota and Predicted Metabolic Pathways in a Sample of Mexican Women Affected by Obesity and Obesity Plus Metabolic Syndrome
Source: Int J Mol Sci. 2019 Jan 21;20(2):438. doi: 10.3390/ijms20020438 (PMC6358992; doi:10.3390/ijms20020438)
Supplement: Supplementary file 1 [file ijms-20-00438-s001.zip › Chavez-Carbajal et al IJMS-Supplementary Information/Chavez-Carbajal et al IJMS-Supplementary Information-File2-Table S11.xlsx]

## Sheet: COVER
Gut Microbiota and Predicted Metabolic Pathways in a Sample of Mexican Women Affected by Obesity and Obesity plus Metabolic Syndrome.
Alejandra Chávez-Carbajalb alejandra.chavez@cinvestav.mx,
Khemlal Nirmalkarb nirmalkar@cinvestav.mx,
Ana Pérez-Lizaura anabertha.perez@ibero.mx,
Fernando Hernández-Quiroz fernando.hernandez@cinvestav.mx
Silvia Ramírez-del-Altoa silvia.ramirezalto@gmail.com,
Jaime García-Menab* jgmena@cinvestav.mx,
César Hernández-Guerreroa* cesar.hernandez@ibero.mx.
aDepartamento de Salud, Universidad Iberoamericana Ciudad de México, Paseo de la Reforma 880, Ciudad de México, 01219, México. Phone: +52 (55) 5950-4000 Ext. 9177.
bDepartamento de Genética y Biología Molecular, Cinvestav-IPN, Av IPN 2508, Ciudad de México, 07360, México. Phone: +52 (55) 5747-3800 Ext. 5328.
*Corresponding authors: César Hernández-Guerrero. Departamento de Salud, Universidad Iberoamericana Ciudad de México, Paseo de la Reforma 880, Ciudad de México, 01219, México. Email: cesar.hernandez@ibero.mx and Jaime García-Mena. Departamento de Genética y Biología Molecular, Cinvestav-IPN, Av IPN 2508, Ciudad de México, 07360, México. Email: jgmena@cinvestav.mx

## Sheet: CO
Group	Kilocalories (kcal)	Protein (g)	Animal protein (g)	Carbohydrates (g)	Sucrose (g)	Fructose (g)	Lactose (g)	Starch (g)	Maltose (g)	Glucose (g)	Raw fiber (g)	Fiber of diet Suthgate (g)	Calcium (mg)	Iron (mg)	Magesium (mg)	Phosphorus (mg)	Sodium (mg)	Zinc (mg)	Copper (mg)	Manganese (mg)	Selenium (μg)	Vitamin C (mg)	Vitamin B1 (mg)	Vitamin B2 (mg)	Niacin (mg)	Pantotenic acid (mg)	Vitamin B6 (mg)	Glycosolated B6 (mg)	Folate (μg)	Vitamin B12 (μg)	Vitamin K (μg)	Retinol (UI)	Caroteno Carot(UI)	Alpha Carotene (mg)	Beta carotene (mg)	Beta Cryptoxanthin (mg)	Lycopene (mg)	Lutein and Zeaxanthin (mg)	Vitamin D (UI)	Vitamin E (μg)	Vitamin E (UI)	Alpha Tocoferol (mg)	Beta Tocoferol (mg)	Gama Tocoferol (mg)	Delta Tocoferol (mg)	Total Tocoferol (mg)	Alpha Tocoferol Equivalent (mgTE)	Cholesterol (g)	Alcohol (g)
Control	1888.22	76.15	45.07	197.51	13.52	8.92	0.91	11.82	0.37	7.19	4.48	23.11	488.65	11.86	264	1101.86	1834.52	12.81	1.89	2.77	65.5	111.86	1.34	1.46	19.66	6.83	1.47	9.74	590.95	7.93	87.07	3773.53	2448.4	40.2	10426.8	105.45	4668.07	1279.66	307.45	9.42	11.56	11	0.44	11.76	2.09	24.84	12.4	319.05	1.11
Control	1546.23	40.96	48.01	97.42	22.07	18.87	3.12	3.42	0.72	10.88	4.39	12.5	235.9	5.01	139.76	510.61	585.07	12.84	0.56	1.42	39.05	199.86	0.88	0.92	11.39	19.02	1.53	0.13	182.1	3.58	16.85	308.2	4314.7	63.56	2118.29	948.66	1332.49	436.37	56.61	4.22	4.01	4.76	0.05	2.6	0.36	8.32	5.07	226.72	0
Control	2425.63	75.3	27.79	305.93	55.39	39.02	12.71	94.52	2.32	30.76	6.7	23.45	543.97	14.22	285.24	1023.67	3163.56	12.65	1.9	59.1	43.6	224.05	1.93	1.62	21.17	7.56	1.84	0.75	582.09	3.81	90.77	2817.72	16685.9	1511.08	5970.67	231.39	15059.1	2193.26	261.27	7.58	8.25	13.5	0.79	25.87	2.84	44.31	16.58	178.08	0
Control	1675.26	61.44	33.29	219.06	29.83	22.79	5.56	69.03	0.84	16.44	5.53	24.7	617.56	11.97	298.79	1056.2	1665.18	16.28	2.98	6.7	40.99	208.53	1.37	1.24	16.06	3.79	1.87	4.48	1244.8	4.49	98.18	1069.76	6881.71	190.25	3923.09	431.91	3394.87	2436.58	275.01	7.55	8.53	7.31	0.41	14.53	2.87	19.58	8.95	210.06	2.24
Control	1536.7	63.71	37.33	176.14	35.6	19.73	3.88	40.29	0.76	11.31	6.04	22.06	455.31	10.13	262.81	861	1495.78	29.3	4.55	10.1	64.44	195.25	1.07	1.16	18.2	30.31	1.61	2.05	1901.57	3.64	139.56	2563.39	7191.44	231.37	3354.8	680.14	8457.6	3589.44	280.73	11.78	12.96	13.97	0.7	14.76	2.36	29.82	15.79	284.39	0.78
Control	1798.34	125.22	26.18	541.35	84.5	17.09	11.11	195.8	2.59	15.8	9.89	68.95	884.66	26.71	661.34	2097.27	2182.22	69.55	1.3	148.82	17.22	151.98	2.96	2.35	30.01	8.14	2.55	55.06	5512.24	2.76	372.68	2672.92	39555.8	3672.63	13620.9	228.33	8200.37	10342.7	126.54	14.32	18.32	14.19	1.7	11.24	2.21	31.55	16.08	158.76	17.23
Control	1547.78	50.2	23.26	155.93	22.41	9.27	1.39	25.38	0.49	7.1	5.06	19.46	302.41	9.71	237.52	737.49	1972.53	22.23	3.15	26.8	25.15	107.64	0.95	0.89	15.37	19.08	1.57	1.88	1100.2	2.62	114.9	2426.71	9031.87	652.05	3786.68	117.38	7336.41	2554.31	58.91	6.86	8.13	8.52	0.54	18.14	3.78	23.58	10.72	93.55	0.29
Control	1609.32	53.37	35.31	123.34	10.73	6.74	4.68	34.51	0.69	4.71	2.06	13.08	332.88	7.4	168.39	742.05	1078.06	7.09	0.98	9.32	39.67	67.69	1.01	1.17	13.43	3.23	1.09	5.01	171.49	6.56	38.03	3180.51	3155.26	222.15	1247.81	189.4	1820.16	492.33	112.56	4.66	6.14	6.52	0.23	10.04	1.24	16.6	7.61	312.55	0
Control	1625.94	57.51	30.75	230.93	33.11	24.08	2.11	67.95	1.41	19.09	5.64	24.29	464.52	13.6	294	808.04	1044.62	23.45	4.7	27.33	26.39	330.52	1.48	1.1	18.18	6.63	1.54	4.35	1920.79	6.5	110.2	2124.19	9998.97	682.49	4193.64	951.83	7388.69	3243.1	61.46	6.46	5.63	6.36	0.5	7.92	1.96	13.41	7.2	126.38	2.57
Control	1535.97	71.59	46.11	194.34	9.7	11.76	1.81	53.18	1.29	6.53	7.84	23.98	984.1	11.98	325.9	1168.28	1207.04	32.4	4.98	48.04	48.32	354.32	1.33	1.86	14.83	22.3	1.78	0.27	2034.97	11.27	139.17	4227.76	17747.4	1229.31	7537.65	989.17	8055.33	3978.36	395.29	8.14	7.37	7.86	0.17	9.3	0.68	18.37	8.87	266.06	0
Control	1459.03	86.31	68.89	68.06	18.48	15.2	0.89	2.15	0.57	9.39	2.27	8.12	125.6	5.5	161.49	895.39	745.4	6.1	0.57	0.43	110.79	64.32	0.95	1.05	29.71	4.23	2.35	0.1	127.08	5.87	35.94	1700.68	2137.71	6.34	843.87	195.75	3649.41	150.27	114.77	4.53	7.06	8.45	0.12	4.9	1.54	15.36	8.92	397.52	0
Control	1645.45	54.41	20.12	113.01	9.13	8.71	1.43	31.97	0.47	5.39	3.21	13.89	426.35	14.35	193.26	835.12	1573.42	15.05	3.07	9.77	55.3	69.46	0.71	0.78	12.96	3.84	0.95	3.75	1055.29	13.11	78.36	1214.5	4771.98	232.3	2188.25	111	4406.34	2264.33	210.97	4.34	4.06	5.21	0.28	7.96	1.2	15.15	6.14	154.69	1.47
Control	1494.96	48.73	32.76	95.63	11.46	14.35	4.76	21.02	0.55	10.05	2.08	9.5	313.05	6.31	146.75	659.44	1273.32	13.59	1.18	9.15	29.24	45.46	0.76	0.81	10.5	11.24	0.92	0.83	402.11	3.11	86.14	1175.91	3165.78	210.73	1325.51	72.98	2181.93	966.37	247.69	10.33	14.18	9.5	0.59	15.44	4.27	14.49	11.41	218.22	1.11
Control	1856.61	70.73	35.98	209.44	35.24	23.94	1.27	52.14	1.42	15.44	6.47	22.39	379.62	12.02	265.93	992.36	1823.24	30.63	4.76	10.32	77.95	174.05	1.12	1.14	18.46	20.13	1.7	2.84	1884.77	5.49	173.9	2023.27	6412.09	235.97	3302.39	641.54	6845.52	3886.89	428.46	11.31	12.28	14.42	0.42	25.27	2.59	42.13	17.11	342.66	2.57
Control	1661.18	9.4	7.84	49.87	7.8	11.34	3.76	0.17	0.19	3.76	1.63	4.8	146.72	1.18	32.46	163.35	487.7	0.82	0.15	0.35	2.51	32.42	0.16	0.32	1.46	0.7	0.25	0.03	64.48	0.4	5.67	150.23	732.12	5.32	497.13	106.33	678.96	64.16	33.86	1.38	1.68	2.07	0.11	4.33	0.43	7.16	2.61	15.57	0
Control	1589.31	53.74	30.9	126.3	11.56	15.77	3.67	50.97	0.52	11.62	4.36	16.74	479.08	9.49	238.81	865.28	1325.78	29.55	4.45	6.68	34.38	80.34	0.81	0.92	12.69	19.24	1.2	2.29	1787.43	3.83	125.92	2142.05	5372.21	149.51	2846.75	10.47	7237.64	3536.62	241.58	5.09	5.3	5.9	0.19	6.42	1.13	14.34	6.74	187.36	1.11
Control	1678.34	44.09	25.4	118.59	15.24	9.2	1.26	40.19	0.47	7.77	2.93	12.71	225.01	8.58	161.92	584.04	1187.06	14.81	2.71	1.47	21.21	58.15	0.82	0.66	12.37	2.02	1.14	2.46	1030.9	3.8	76.42	1304.63	3673.7	17.34	1903.49	68.3	5028.67	2199.77	54.75	4.25	4.68	5.14	0.38	8.38	1.49	14.62	6.08	87	0.09
Control	2085.3	70.31	25.19	317.55	41.46	34.55	17.06	45.15	1.4	26.44	8.47	35.73	1020.31	15.72	453.58	1221.83	2251.06	61.57	12.26	48.67	22.41	292.65	1.78	1.81	13.76	13.71	2.1	9.61	5569.92	1.83	303.22	2505.81	19495.6	1224.25	8464.76	478.46	8743.54	9362.71	218.52	10.25	10.29	11.26	0.55	11.69	1.54	25.56	12.8	77.42	2.57
Control	2424.82	75.66	32.82	293.84	39.27	20.17	8.88	95.93	1.1	14.31	7.37	28.84	640.83	16.25	333.46	1273.81	2779.26	17.44	2.18	27.75	35.66	101.36	1.76	1.66	20.58	13.05	1.69	5.29	559.72	4.66	98.26	2081.93	2261.94	666.45	3217.06	147.4	5963.96	1571.34	204.62	9.37	11.61	10.92	1.28	22.49	3.83	33.33	13.64	270.61	2.57
Control	1555.58	64.92	32.36	217.69	18.7	23.34	8.7	52.03	1.04	19.86	6.03	24.98	550.16	11.89	262.75	932.72	1276.18	17.09	2.94	26.71	22.29	167.37	1.19	1.02	16.07	2.9	1.36	0.79	1135.46	4.69	83.66	1396.22	8315.83	635.32	3012.3	807.21	4144.93	2169.38	102.51	5.53	4.71	5.21	0.39	8.55	1.24	15.88	6.36	109.56	0
Control	1502.34	52.93	36.67	118.46	18.46	11.67	5.82	17.66	0.81	9	2.89	14.35	447.69	8.51	206.92	692.91	958.05	22.53	4.14	6.16	38.1	87.87	0.89	1.09	11.63	3.11	1.48	3.44	1786.07	4.87	119.23	1402.97	5643.68	136.38	3199.61	150.08	2447.2	2845.57	126.19	14.28	19.41	16.94	0.86	9.57	2.28	22.27	18.55	293.69	0.45
Control	1712.28	82.22	47.99	217.97	44.87	21.87	1.56	52.78	0.66	10.97	5.73	20.71	336.1	9.62	260.33	905.72	1970.12	29.58	5.3	58.54	82.96	168.16	1.04	0.9	25.7	11.6	1.8	1.43	2250.11	4.22	200.42	1051.52	15321.1	1479.5	5626.57	780.94	3411.41	3852.9	270.12	10.72	12.87	12.18	0.64	27.41	5.79	34.41	15.13	103.3	0.65
Control	2345.78	99.08	70.32	302.56	34.47	24.44	30.39	65.75	1.21	17.62	5.7	28.86	1144.51	13.79	367.62	1656.62	2116.12	17.06	2.01	26.83	50.69	175.59	2.03	2.36	20.93	8.83	2.12	15.38	560.95	8.06	94.42	2379.84	7737.97	673.32	2646.91	331.22	4002.06	1386.07	351.2	9.31	12.34	9.59	0.59	16.22	3.79	21.51	11.18	367.4	1.47
Control	1645.19	44.08	30.87	125.7	19.32	11.46	2.32	44.6	0.62	7.84	3.6	13.55	360.23	8.37	163.03	693.65	812.22	11.81	1.33	9.28	28.93	116.24	0.69	0.71	11.64	11.18	1.06	0.54	430.14	5.38	35.88	1188.45	3799.48	220.9	1697.79	432.71	4654.15	749.06	102.55	5.58	6.16	6.28	0.34	5.11	1.05	12.95	7.1	187.18	0.45
Control	2189.98	71.19	40.76	240.58	27.92	19.26	5.75	60.3	1.02	9.5	5.17	26.36	433.17	11.34	246.93	953.61	1710.48	12.85	1.62	9.9	34.7	150.98	1.47	1.41	16.87	5.38	1.46	10.55	550.14	3.56	122.42	1267.69	4362.58	243.98	1877.42	890.19	2831.28	1042.15	125.8	10.04	12.26	11.5	1.16	33.45	9.11	28.54	15.59	301.01	0.29
Average	1761.42	64.13	35.6788	194.288	26.8096	17.7416	5.792	49.1484	0.9412	12.3508	5.0216	21.4844	493.536	11.0204	257.32	937.293	1540.72	21.5632	3.0264	23.6964	42.298	149.445	1.22	1.2164	16.5452	10.322	1.5372	5.722	1377.43	5.0416	113.891	1926.02	8408.61	585.308	3953.21	403.93	5277.6	2663.75	190.777	7.892	9.1916	9.1424	0.5372	13.334	2.4668	21.9232	10.7452	211.552	1.5608
Standard Deviation	297.761	22.0082	13.6572	105.148	17.5651	8.02747	6.56563	39.842	0.572832	6.63994	2.13596	12.3494	265.762	4.83243	120.351	375.478	658.543	15.5652	2.4656	31.7363	23.6923	86.4214	0.564823	0.501289	6.19308	7.63428	0.493985	10.9877	1424.44	2.78044	81.9005	984.526	8269.62	791.791	3143.47	330.948	3135.43	2483.64	113.015	3.32451	4.51193	3.75279	0.389364	8.07491	1.90886	9.81732	4.42738	101.682	3.39754
[truncated: 8 more columns]

## Sheet: OB
Group	Kilocalories (kcal)	Protein (g)	Animal protein (g)	Carbohydrates (g)	Sucrose (g)	Fructose (g)	Lactose (g)	Starch (g)	Maltose (g)	Glucose (g)	Raw fiber (g)	Fiber of diet Suthgate (g)	Calcium (mg)	Iron (mg)	Magesium (mg)	Phosphorus (mg)	Sodium (mg)	Zinc (mg)	Copper (mg)	Manganese (mg)	Selenium (μg)	Vitamin C (mg)	Vitamin B1 (mg)	Vitamin B2 (mg)	Niacin (mg)	Pantotenic acid (mg)	Vitamin B6 (mg)	Glycosolated B6 (mg)	Folate (μg)	Vitamin B12 (μg)	Vitamin K (μg)	Retinol (UI)	Caroteno Carot(UI)	Alpha Carotene (mg)	Beta carotene (mg)	Beta Cryptoxanthin (mg)	Lycopene (mg)	Lutein and Zeaxanthin (mg)	Vitamin D (UI)	Vitamin E (μg)	Vitamin E (UI)	Alpha Tocoferol (mg)	Beta Tocoferol (mg)	Gama Tocoferol (mg)	Delta Tocoferol (mg)	Total Tocoferol (mg)	Alpha Tocoferol Equivalent (mgTE)	Cholesterol (g)	Alcohol (g)
Obesity	1487.74	61.17	48.58	161.61	25.64	16.28	8.78	42.33	1.3	10.85	3.83	14.76	431.43	8.06	189.63	794.6	1135.39	14.14	1.35	9.94	37.95	95.73	1.26	1.07	14.84	11.88	1.55	1.4	454.28	3.75	51.96	985.81	4760.61	235.32	2661.2	150.63	5803.78	996.03	156.72	4.04	5.19	5.21	0.3	7.57	1.21	12.8	6.11	184.51	0
Obesity	2108.47	80.6	36.63	242.08	22.28	22.36	0.65	70.87	1.18	18.53	5.59	24.95	362.8	14.81	293.88	983.52	1413.01	21.37	3.24	7.06	44.64	169.21	1.53	1.28	20.26	12.8	1.81	4.5	1165.53	8.1	94.49	2252.89	5103.6	146.75	2711.62	177.24	7845.63	2194.79	393.19	11.08	13.73	12.48	0.73	8.04	1.6	20.72	13.47	352.43	0.2
Obesity	1776.88	63.84	32.2	277.43	18.02	19.5	13.43	77.38	1.06	14.9	6.55	23.24	628.2	11.41	270.46	1011.76	1288.88	19.49	3.23	26.65	31.87	177.4	1.46	1.78	19.07	13.48	2.07	2.44	1154.34	6.82	109.58	5146.11	10776.3	647.92	5558.54	321.7	13207	2266.99	322.86	9.97	10.61	10.41	0.59	6.87	0.98	18.2	11.1	168.13	0.2
Obesity	2678.53	92.24	56.39	308.67	41.1	28.1	23.2	37.41	0.46	9.92	6.47	33.08	718.44	15.89	372.98	1421.77	1827.92	21.95	1.71	7.86	44.96	165.26	1.98	1.83	26.17	25.36	2.05	10.95	261.78	9.61	94.55	3765.38	3845.53	140.03	1748.34	747.54	5287.05	662.04	127.39	17.1	22.3	15.76	1.15	20.62	5.29	27.24	18.3	251.26	1.11
Obesity	1175.28	54.05	20.76	143.23	16.33	14.58	5.42	39.44	0.55	8.72	3.76	15.71	420.66	9.1	190.12	783.77	1182.83	17.84	3.04	26.15	40.13	92.21	0.95	1.24	14.26	11.8	1.32	2.48	1066.02	11.73	92.24	4804.34	8636.02	652.96	4134.36	143.48	4652.38	1965.73	119.75	7.1	8.76	7.75	0.6	8.78	2.64	12.45	8.83	173.24	0.2
Obesity	1118.37	40.3	21.11	159.03	9.95	6.4	10.33	49.84	0.81	5	2.49	12.09	434.1	7.11	164.34	634.31	1173.89	11.26	1.43	9.27	17.3	53.43	0.93	1.08	9.71	11.12	0.84	1.65	433.94	5.54	38.99	2672.77	3060.42	220.04	1124.52	75.66	2353.24	981.57	100.42	2.89	3.47	3.92	0.4	4.53	0.6	9.77	4.53	105.9	0
Obesity	936.08	38.04	18.56	128.07	18.88	16.01	0.9	45.27	0.73	9.75	4.56	14.75	349.33	6.55	183.25	657.93	1110.82	14.43	2.59	9.41	28.43	145.93	0.58	0.52	11.09	4.91	0.93	0.72	1026.01	2.71	84.67	1333.97	4753.15	222.94	2410.88	654.35	5422.84	2049.13	34.11	5.48	4.9	4.77	0.22	9.05	1.61	14.81	5.93	97.1	0.45
Obesity	2421.47	71.5	341.21	341.21	32.4	19.3	9.23	45.23	0.97	12.54	3.57	18.85	529.68	10.21	560.6	909.5	1169.81	10.19	1.43	9.91	30.92	110.92	1.58	1.31	15.95	4.82	1.3	7.01	460.18	3.04	49.38	738.21	3519.37	218.56	1419.3	407.61	1728.66	753.1	160.74	5.08	6.34	6.96	0.57	10.71	1.51	18.56	8.09	227.99	0.2
Obesity	1253.87	47.56	35.69	141.98	10.67	8.06	6.91	61.19	0.44	4.47	3	13.76	460.08	6.5	175.6	757.37	1054.26	7.25	0.66	2.07	17.24	42.72	0.82	0.82	10.49	5.09	0.87	2.41	140.19	3.37	23.7	1321.89	1435.64	34.24	660.95	338.26	3281.71	242.01	99.27	7.19	10.2	9.5	0.49	5.5	1.2	14.77	10.46	131.74	0
Obesity	1499.29	58.63	34.78	173.99	27.74	13.51	9.08	40.71	0.75	8.8	4.23	19.63	560.37	9.78	247.13	878.01	1497.69	13.55	1.57	9.67	39.42	144.68	1.1	1.12	14.33	12.15	1.41	3.64	492.34	5.05	56.84	1784.96	4363.07	230.24	1897.88	564.62	5422.84	1050.57	161.94	6.01	6.45	6.59	0.31	11.79	1.72	18.93	7.98	226.17	0
Obesity	2462.25	78.5	31.32	327.6	44.48	35.07	7.95	59.35	1.96	27.45	7.01	30.64	602.96	15.86	369.74	1119.46	2152.03	22.02	3.35	28.31	33.33	217.29	2.08	1.71	21.35	12.95	2.11	10.81	1357.01	3.92	98.34	1826.69	9054.67	680.59	3491.09	478.78	3714.17	2678.06	54.44	6.62	7.35	10.6	0.67	19.58	1.91	33.95	12.85	166.97	0
Obesity	424.87	13.68	10.34	59.41	5.43	5.09	4.92	10.35	0.21	3.14	0.91	4.69	203.38	1.73	57.7	271.52	283.31	2.12	0.2	0.39	6.21	27.78	0.19	0.25	2.33	1.15	0.25	2.87	170.9	1.03	7.74	270.55	581.64	5.91	360.55	93.11	828.84	119.72	56.66	1.1	1.27	1.04	0.04	1.07	0.21	2.3	1.07	51.01	0.2
Obesity	1219.05	50.12	17.08	164.04	16.78	9.09	5.47	50.39	0.76	7.49	4.57	18.65	361.89	9.02	219.21	663.15	1526.34	25.65	4.28	3.2	12.77	103.98	1.09	0.89	11.51	11.31	0.99	3.84	1792.85	1.28	133.49	1739.27	5258.22	61.9	3845.79	31.88	7239.69	3544.89	57.46	4.9	5.46	5.43	0.37	8.26	1.37	13.89	6.38	64.84	0
Obesity	2188.34	77.12	38	284.55	31.92	45.33	8.45	63.32	1.27	20.45	9.87	34.19	672.6	11.21	303.02	984.8	1514.39	27.04	3.07	2.66	41.4	524.99	1.82	1.73	20.2	25.8	1.61	11.27	1306.74	7.32	107.67	3180.02	4647.17	51.48	2113.27	3555.41	3813.06	1873.61	132.58	15.92	12.74	11.13	0.57	10.93	2.13	18.58	12.49	263.67	0.2
Obesity	1033.85	38.59	15.4	154.89	14.29	11.16	2.41	58.45	0.9	8.66	3.89	15.85	276.15	7.76	171.01	577.15	95.24	8.02	1.42	9.7	18.58	113.69	0.84	0.76	11.11	5.35	0.9	3.67	433.07	2.27	45.15	2379.46	4590.07	236.79	2472.77	168.86	8948.49	1074.46	90.23	4.21	4.16	4.78	0.33	4.92	0.92	11.39	5.35	145.97	0
Obesity	1664.18	40.32	9.88	260.44	29.2	32.9	10.2	41.89	0.67	17.56	2.76	4.21	530.79	9.79	265.85	1043.85	1655.05	8.52	1.59	10.29	13.05	45.43	0.97	0.67	11.76	3.35	1.04	3.4	290.5	1.93	42.94	1396.18	3047.06	216.07	1228.46	1.23	3416.59	911.9	36.82	14.04	19.36	18.01	0.81	9.02	1.59	26.48	19.91	45.92	0
Obesity	5007.29	218.1	156.52	500.54	34.2	18.3	17.18	52.96	0.65	3.45	15.82	49.37	890.53	26.96	536.67	2574.56	3950.69	30.76	5.98	48.91	182.05	314.44	4.34	6.01	58.62	20.62	4.95	2.21	856.9	6.19	149.93	26418.7	15404.3	1207.65	7515.15	746.18	14935.3	2711.77	618.29	14.56	17.72	18.38	0.72	15.25	2.8	38.74	20.33	966.72	0
Average	1791.52	66.1388	54.3794	225.222	23.4888	18.8847	8.50059	49.7871	0.862941	11.2753	5.22824	20.4953	496.082	10.6912	268.894	945.119	1413.62	16.2118	2.36118	13.0265	37.6618	149.711	1.38353	1.41588	17.2382	11.4082	1.52941	4.42765	756.622	4.92118	75.3918	3648.07	5460.99	306.435	2667.92	509.208	5758.9	1533.9	160.169	8.07588	9.41235	8.98353	0.521765	9.55824	1.72294	18.4459	10.1871	213.151	0.162353
Standard Deviation	1032.29	43.8418	81.1761	107.469	11.1202	11.003	5.6663	15.3155	0.411123	6.63297	3.42834	11.3419	172.825	5.51547	131.383	491.639	819.357	7.926	1.4394	12.5033	39.1842	120.296	0.910618	1.26875	12.0358	7.19669	1.0195	3.4383	492.68	3.03524	39.4349	6021.08	3639.07	313.977	1824.9	822.627	3789.89	960.037	152.037	4.83416	5.97775	4.99883	0.261085	5.09303	1.12983	9.0162	5.5124	210.742	0.276869
[truncated: 8 more columns]

## Sheet: OMS
Group	Kilocalories (kcal)	Protein (g)	Animal protein (g)	Carbohydrates (g)	Sucrose (g)	Fructose (g)	Lactose (g)	Starch (g)	Maltose (g)	Glucose (g)	Raw fiber (g)	Fiber of diet Southgate (g)	Calcium (mg)	Iron (mg)	Magesium (mg)	Phosphorus (mg)	Sodium (mg)	Zinc (mg)	Copper (mg)	Manganese (mg)	Selenium (μg)	Vitamin C (mg)	Vitamin B1 (mg)	Vitamin B2 (mg)	Niacin (mg)	Pantotenic acid (mg)	Vitamin B6 (mg)	Glycosolated B6 (mg)	Folate (μg)	Vitamin B12 (μg)	Vitamin K (μg)	Retinol (UI)	Caroteno Carot(UI)	Alpha Carotene (mg)	Beta carotene (mg)	Beta Cryptoxanthin (mg)	Lycopene (mg)	Lutein and Zeaxanthin (mg)	Vitamin D (UI)	Vitamin E (μg)	Vitamin E (UI)	Alpha Tocoferol (mg)	Beta Tocoferol (mg)	Gama Tocoferol (mg)	Delta Tocoferol (mg)	Total Tocoferol (mg)	Alpha Tocoferol Equivalent (mgTE)	Cholesterol (g)	Alcohol (g)
Obesity + Metabolic Syndrome	1865.05	78.7	52.14	221.28	20.8	15.7	25.76	68.98	1.02	9.69	5.73	28.33	1246.47	11.02	409.16	1469.88	1755.64	15.36	1.96	10.63	54.88	163.33	1.2	1.95	18.9	13.72	1.82	3.25	557.46	8.7	64.43	4396.44	4632.16	220.74	1603.59	622.63	4915.56	991.75	297.38	11	13.28	13.74	0.49	13.38	1.64	28.47	15.55	269.3	0
Obesity + Metabolic Syndrome	1246.36	37.42	5.73	230.87	45.55	44.24	0.66	11.12	1.38	23.22	10.08	33.63	660.94	11.25	412.72	663.57	2519.84	30.39	6.09	50.16	41.12	522.72	1.23	0.85	12.53	12.88	1.6	0.32	2444.62	0.57	186.32	2365.16	18125.9	1218.54	6575.85	2207.45	12076.6	5364.91	48.53	11.41	7.49	5.71	0.3	8.81	1.71	15.72	6.81	15.77	0.45
Obesity + Metabolic Syndrome	1787.79	105.51	48.48	187.49	24.48	17.96	10.26	38.29	0.84	15.61	11.88	42.65	1118.89	20	529.61	1329.35	2136.04	86.76	1.2	146.27	42.88	266.84	1.63	2.32	25.56	57.33	2.71	4.64	560.8	11.64	412.75	7420.36	44968.4	3825.8	17837.6	328.65	21483.5	12692.2	179.29	13.24	14.25	12.13	0.32	19.83	4.66	25.57	14.15	230.34	1.02
Obesity + Metabolic Syndrome	1550.59	54.16	35.11	172.7	26.82	16.34	23.27	18.73	0.45	10.29	4.88	15.09	896.79	7.65	241.61	964.59	1958.54	19.08	2.63	1.58	21.15	129.26	0.91	1.66	9.99	13.06	1.19	0.1	1175.66	2.96	76.16	2454.6	5318.68	27.33	2780.98	329.93	3601.76	2310.66	288.87	4.48	4.54	7.25	0.37	12.64	1.4	22.38	8.83	179.64	0
Obesity + Metabolic Syndrome	3059.55	95.01	59.28	414.68	58.22	24.94	27.32	85.84	1.42	21.83	6.32	35.07	1118.2	17.27	485.03	1821.06	3192.85	15.15	3.04	11.58	27.88	215.49	2.22	2.23	28.56	5.47	3.18	16.5	398.24	5.26	49.71	3228.58	6433.41	271.33	3347.43	170.82	15957.8	1181.55	241.42	9.23	10.68	9.27	0.53	15.43	3.65	28.16	10.7	259.35	0
Obesity + Metabolic Syndrome	4278.92	117.67	111.53	553.16	34.5	22.5	12.39	65.78	0.45	15.45	1.59	13.6	1172.57	11.71	296.2	2151.34	2829.57	12.8	1.14	2.83	96.84	23.23	2.01	2.39	28.61	5.49	1.89	15.88	270.32	9.5	58.19	1656.5	1104.41	27.32	249.36	10.29	615.62	168.71	340.52	9.91	14.51	17.09	0.9	26.29	4.66	43.53	19.94	355.58	1.79
Obesity + Metabolic Syndrome	1739.26	88.27	48.53	167.01	20.09	16.14	1.32	30.12	0.87	10.05	4.63	21.56	394.18	10.79	289.18	798.4	1333.39	63.33	11.58	26.86	59.77	110.61	1.36	1.02	19.72	11.52	1.9	3.09	5253.48	3.52	327.32	1017.08	12141.9	663.13	5634.76	348.91	1890.59	9053.75	55.63	9.48	12.68	12.9	0.49	9.54	1.47	22.49	14	170.09	1.79
Obesity + Metabolic Syndrome	707.49	23.49	12.18	93.51	10.69	11.25	0.68	17.31	0.43	8.06	3.34	9.69	131.65	4.44	103.07	303.96	685.52	18.52	2.31	1.04	9.46	86.24	0.51	0.38	6.41	17.8	0.63	2.27	975.91	1.15	70.86	1443.92	3409.78	21.48	2396.65	123.93	8527.91	1898.39	14.32	3.65	3.49	3.88	0.19	5.48	1.16	9.57	4.5	43.89	0
Obesity + Metabolic Syndrome	2968.22	85.51	54.75	255.06	28.65	23.55	12.54	81.65	1.49	17.86	6.1	27.2	827.29	13.8	350.66	1280.97	1934.67	22.73	2.24	7.42	43.87	253.89	1.82	1.66	22.47	20.82	1.89	5.26	589.5	5.51	153.7	2120.03	5718.07	176.95	2314.75	588.54	6473.18	1918.53	157.61	29.81	41.51	40.63	2.15	41.4	8.22	65.24	46.58	226.38	0
Obesity + Metabolic Syndrome	2483.47	79.65	45.94	270.82	47.89	19.64	3.51	81.66	2.22	14.3	5.95	24.76	483.43	12.61	315.25	1130.01	1542.39	19.96	3.04	47.86	40.41	124.17	1.65	1.32	20.4	6.45	1.73	7.96	1062.29	4.61	115.56	2266.34	12957.5	1211.15	5065.14	190.28	7780.81	2270.56	118.87	12.49	16.84	18.64	0.61	25.14	2.47	44.29	21.57	268.02	0.65
Obesity + Metabolic Syndrome	2791.92	92.61	65.11	341.03	19.29	29.1	21.18	39.12	0.49	2.17	7.22	30.75	913.65	17.17	408	1675.48	3051.66	22.75	3.99	60.46	41.33	143.74	2.05	2.02	26.5	8.1	2.41	4.63	1206.32	9.14	129.19	5327.74	16722.2	1474.78	6324.24	98.41	12942.1	2776.9	128.1	10.62	12.73	14.8	0.7	34.47	4.74	49.72	18.74	234.51	0
Obesity + Metabolic Syndrome	1940.4	83.85	52	226.32	14.02	19.89	12.57	109.84	1.14	17.24	3.45	19.46	724.71	10.72	261.16	1332.7	1379.92	11.26	1.15	1.58	27.63	34.89	1.32	1.42	23.33	5.79	1.56	1.79	354.94	5.16	59.86	2213.61	1200.68	18.12	694.7	22.05	2187.45	574.14	154.13	5.06	8.08	8.01	0.48	15.49	2.63	21.24	9.92	202.83	0.2
Obesity + Metabolic Syndrome	1250.23	45.87	30.33	104.08	5.78	3.39	4.96	63.89	0.45	3	2.49	11.08	398.28	7.42	145.18	826.7	888.06	5.68	0.8	1.95	49.41	38.58	0.75	1.39	7.83	3.57	0.87	1.02	187.4	6.7	23.48	3297.7	1198.27	50.94	609.01	35.63	2536.65	119.7	11.8	16.08	16.89	0.62	10.68	1.12	27	1.12	18.91	639.87	0
Obesity + Metabolic Syndrome	2359.07	79.15	39.02	300.32	17.71	18.18	26.81	111.12	1.26	10.42	4.15	21.77	1026.67	14.08	339.55	1402.66	1975.71	19.63	3.25	48.04	17.62	85.38	1.63	1.87	18.95	7.42	1.57	5.62	1090.22	5.11	99.25	2042.67	11849.6	1184.54	3938.64	96.81	3863.17	2319.07	265.28	13.3	18.26	17.9	1.04	14.12	1.69	31.51	19.91	180.81	0
Obesity + Metabolic Syndrome	1120.26	59.53	39.52	103.52	7.95	8.86	12.39	29.36	0.39	5.14	2.44	9.37	554.43	6.02	0.66	175.47	1720.93	21.52	3.92	1.64	52.56	76.87	0.68	1.08	14.5	3.1	0.98	1.01	1752.63	4.98	130.48	1441.21	2979.56	30.5	1597.65	375.63	1264.25	2842.58	130.97	4.42	4.97	5.49	0.42	11.81	3.54	12.96	7.02	217.66	0
Obesity + Metabolic Syndrome	1399.12	47.57	29.61	99.83	11.43	24.37	1.02	37.21	0.98	17.61	3.19	11.11	202.59	7.17	129.16	549.24	921.28	22.89	4.03	2.15	24.91	83.24	0.79	0.79	11.59	4.96	0.85	1.83	1748.52	3.19	144.82	1544.8	3113	34.06	1953.76	372.24	3675.1	3019.53	32.07	8.94	11.46	13.33	0.31	21.99	1.74	35.65	15.71	182.6	0.29
Obesity + Metabolic Syndrome	1522.56	57.5	18.65	271.87	26.47	23.19	24.44	92.89	1.89	16.37	6.61	33.06	1027.47	12.89	370.01	1158.48	1329.67	16.93	3.14	48.36	5.66	216.22	1.73	1.65	12.44	7.07	1.78	0.23	1323.79	1.85	74.76	1981.68	14104.8	1213.88	5037.94	603.03	7131.46	2308.51	222.04	5.38	4.99	4.1	0.44	4.18	0.64	9.77	4.61	70.71	0
Obesity + Metabolic Syndrome	1229.14	41.13	22.33	204.39	22.51	21.2	13.47	72.26	1.15	14.06	5.18	23.62	704.43	7.37	226.45	879.49	1134.23	8.67	1.35	9.74	19.94	146.18	0.98	1.25	10.3	6.16	1.42	2.07	488.92	1.79	41.57	1057.26	3841.55	242.97	1647.44	309.63	3268.03	868.59	184.34	4.26	5.09	4.78	0.44	4.73	0.8	11.37	5.46	152.77	0.29
Obesity + Metabolic Syndrome	1232.07	64.17	47.19	111.59	13.53	13.89	5.9	15.75	0.42	5.33	3.48	13.69	481.85	7.22	183.34	899.96	1091.85	10.58	1.17	8.88	65.47	121.19	0.73	0.81	16.63	5.72	1.17	3.9	475.11	7.2	56.51	891.03	3413.97	217.07	1422.04	634.92	1844.02	846.08	288.88	6.03	6.54	6.3	0.24	8.48	1.59	14.8	7.18	198.7	1.02
Obesity + Metabolic Syndrome	2044.02	84.45	58.15	265.42	29.9	28.5	21.45	47.29	0.97	13.38	6.87	33.78	1498.85	12.04	459.15	1732.11	1758.18	13.76	1.51	59.95	34.49	153.38	1.66	1.93	19.2	7.97	2.05	1.83	415.81	4.71	44.61	2172.95	14817.3	1493.67	4480.95	453.48	4095.55	806.75	249.84	4.38	5.46	5	0.33	7	1.41	15.04	6.16	224.84	0
Obesity + Metabolic Syndrome	351.83	21.74	10.99	31.11	39.2	19.3	7.34	34.28	1.17	6.27	0.8	2.15	143.97	1.4	43.37	213.29	275.61	4.73	0.42	1.09	9.41	30.44	0.18	0.28	4.3	1.04	0.26	0.78	210.55	0.81	30.84	624.2	756.18	28.22	343.31	36.84	466.36	519.53	58.66	0.85	1.29	1.77	0.12	1.81	0.38	4.04	2	52.33	0.2
Obesity + Metabolic Syndrome	2035.06	83.81	50.21	237.19	26.84	19.11	16.9	46.44	1.07	11.87	5.81	31.45	777.99	11.64	329.78	1306.38	1721.6	21.72	2.97	48.2	53.13	119.02	1.45	1.6	20.83	13.03	1.51	23.26	1121.23	5.15	107.18	1416.34	12085	1201.57	4151.43	378.84	2430.47	2474.74	389.9	7.25	9.08	8.14	0.54	8.47	1.87	17.93	9.22	220.71	0.65
Obesity + Metabolic Syndrome	2479.28	75.43	43.25	328.64	26.7	25.3	17.48	29.39	1.23	11.34	6.83	23.26	824.21	11.7	305.99	1335.81	1808.64	17.79	3.41	27.26	43.63	224.77	1.55	2.05	19.26	7.93	1.92	1.16	1182.85	10.77	70.55	5318.27	9829.97	675.64	4274.94	593.94	4257.34	1957.38	229.1	5.64	6.09	7.6	0.45	9.99	1.44	20.72	8.99	335.25	0
Obesity + Metabolic Syndrome	1383.86	60.23	32.33	169.19	11.2	24.1	1.03	37.8	1.52	18.3	4.31	18.35	747.33	8.92	225.07	1028.56	1760.89	9.97	1.22	9.59	25.19	89.23	1.22	1.45	14.53	6.39	1.22	1.06	349.58	3.73	37.44	1933.78	4179.58	241.67	1689.6	173.34	4332.15	832.51	180.56	3.98	4.5	4.87	0.57	6.56	1.21	14.17	5.77	224.65	0
Obesity + Metabolic Syndrome	836	45.36	21.36	103.64	15.42	16.46	5.24	11.16	0.43	9.57	3.24	18.05	576.21	6.69	254.29	568.23	1265.62	22.67	4.23	10.24	43.66	130.8	0.56	0.63	12.05	5.09	0.94	1.06	1772.9	2.15	139.13	1809.21	6652.43	228.67	2592.63	357.19	2688.26	3651.83	134.11	5.16	5.9	5.92	0.24	6.03	1.17	13.41	6.66	61.93	0
Average	1826.46	68.3116	41.3488	218.589	24.2256	20.284	12.3956	51.0912	1.0052	12.3372	5.0628	22.1012	746.122	10.5196	284.546	1079.91	1678.89	21.3852	2.8716	25.8144	38.092	143.588	1.2728	1.44	17.0156	10.3152	1.562	4.4208	1078.76	5.0344	108.187	2457.66	8862.17	640.003	3542.57	378.536	5612.23	2550.75	176.089	8.642	10.424	9.9948	0.934	13.3676	3.3156	23.1548	12.3556	208.741	0.334
Standard Deviation	862.62	24.8096	21.8413	115.129	13.0594	7.75025	9.11254	30.2994	0.494875	5.57731	2.49832	10.0084	353.135	4.22218	134.158	506.02	707.244	17.5781	2.26161	32.8664	20.3675	103.967	0.53551	0.595588	6.80536	10.8433	0.651971	5.78624	1049.59	3.08478	90.5452	1606.94	9198.34	850.228	3511.22	431.476	5129.85	2826.28	104.932	5.82446	8.02494	8.12273	2.06865	10.0111	5.23445	15.1187	9.13069	124.485	0.5399
[truncated: 8 more columns]
